# Supplementary material for: Bloodstream infections in Cameroon: a systematic review and meta-analysis
Source: New Microbes New Infect. 2025 Oct 14;68:101654. doi: 10.1016/j.nmni.2025.101654 (PMC12554137; doi:10.1016/j.nmni.2025.101654)
Supplement: Multimedia component 2 [file mmc2.xlsx]

## Sheet: S1
PRISMA checklist
Section and Topic	Item #	Checklist item	Location where item is reported
TITLE
Title	1	Identify the report as a systematic review.	Page 1
ABSTRACT
Abstract	2	See the PRISMA 2020 for Abstracts checklist.	Page 2
INTRODUCTION
Rationale	3	Describe the rationale for the review in the context of existing knowledge.	Page 3-4
Objectives	4	Provide an explicit statement of the objective(s) or question(s) the review addresses.	Page 5
METHODS
Eligibility criteria	5	Specify the inclusion and exclusion criteria for the review and how studies were grouped for the syntheses.	Page 5
Information sources	6	Specify all databases, registers, websites, organisations, reference lists and other sources searched or consulted to identify studies. Specify the date when each source was last searched or consulted.	Page 5, supplementary file S2
Search strategy	7	Present the full search strategies for all databases, registers and websites, including any filters and limits used.	Supplementary file S2
Selection process	8	Specify the methods used to decide whether a study met the inclusion criteria of the review, including how many reviewers screened each record and each report retrieved, whether they worked independently, and if applicable, details of automation tools used in the process.	Page 5-6
Data collection process	9	Specify the methods used to collect data from reports, including how many reviewers collected data from each report, whether they worked independently, any processes for obtaining or confirming data from study investigators, and if applicable, details of automation tools used in the process.	Page 6-7
Data items	10a	List and define all outcomes for which data were sought. Specify whether all results that were compatible with each outcome domain in each study were sought (e.g. for all measures, time points, analyses), and if not, the methods used to decide which results to collect.	Page 5
	10b	List and define all other variables for which data were sought (e.g. participant and intervention characteristics, funding sources). Describe any assumptions made about any missing or unclear information.	Page 5, page 7
Study risk of bias assessment	11	Specify the methods used to assess risk of bias in the included studies, including details of the tool(s) used, how many reviewers assessed each study and whether they worked independently, and if applicable, details of automation tools used in the process.	Page 6
Effect measures	12	Specify for each outcome the effect measure(s) (e.g. risk ratio, mean difference) used in the synthesis or presentation of results.	Figure 2, 4, 5, 6
Synthesis methods	13a	Describe the processes used to decide which studies were eligible for each synthesis (e.g. tabulating the study intervention characteristics and comparing against the planned groups for each synthesis (item #5)).
	13b	Describe any methods required to prepare the data for presentation or synthesis, such as handling of missing summary statistics, or data conversions.	Page 6, 7
	13c	Describe any methods used to tabulate or visually display results of individual studies and syntheses.	Page 8
	13d	Describe any methods used to synthesize results and provide a rationale for the choice(s). If meta-analysis was performed, describe the model(s), method(s) to identify the presence and extent of statistical heterogeneity, and software package(s) used.	Page 6,7,8
	13e	Describe any methods used to explore possible causes of heterogeneity among study results (e.g. subgroup analysis, meta-regression).	Page 8
	13f	Describe any sensitivity analyses conducted to assess robustness of the synthesized results.	Page 8
Reporting bias assessment	14	Describe any methods used to assess risk of bias due to missing results in a synthesis (arising from reporting biases).	Page 7
Certainty assessment	15	Describe any methods used to assess certainty (or confidence) in the body of evidence for an outcome.	page 7
RESULTS
Study selection	16a	Describe the results of the search and selection process, from the number of records identified in the search to the number of studies included in the review, ideally using a flow diagram.	Page 8, Figure 1
	16b	Cite studies that might appear to meet the inclusion criteria, but which were excluded, and explain why they were excluded.	Figure 1
Study characteristics	17	Cite each included study and present its characteristics.	Table 1
Risk of bias in studies	18	Present assessments of risk of bias for each included study.	Supplementary file S2
Results of individual studies	19	For all outcomes, present, for each study: (a) summary statistics for each group (where appropriate) and (b) an effect estimate and its precision (e.g. confidence/credible interval), ideally using structured tables or plots.	Figure 2, 4, 5, 6
Results of syntheses	20a	For each synthesis, briefly summarise the characteristics and risk of bias among contributing studies.	Page 9,10
	20b	Present results of all statistical syntheses conducted. If meta-analysis was done, present for each the summary estimate and its precision (e.g. confidence/credible interval) and measures of statistical heterogeneity. If comparing groups, describe the direction of the effect.	Figure 2,3,4,5,6, sFig1, S6, S11
	20c	Present results of all investigations of possible causes of heterogeneity among study results.	Figure 3
	20d	Present results of all sensitivity analyses conducted to assess the robustness of the synthesized results.	Figure 2c
Reporting biases	21	Present assessments of risk of bias due to missing results (arising from reporting biases) for each synthesis assessed.	Figure 2b
Certainty of evidence	22	Present assessments of certainty (or confidence) in the body of evidence for each outcome assessed.
DISCUSSION
Discussion	23a	Provide a general interpretation of the results in the context of other evidence.	page 14-17
	23b	Discuss any limitations of the evidence included in the review.	page 14, 15, 16, 17
	23c	Discuss any limitations of the review processes used.	Page 17
	23d	Discuss implications of the results for practice, policy, and future research.	page 17-18
OTHER INFORMATION
Registration and protocol	24a	Provide registration information for the review, including register name and registration number, or state that the review was not registered.	Page 5
	24b	Indicate where the review protocol can be accessed, or state that a protocol was not prepared.	Page 5
	24c	Describe and explain any amendments to information provided at registration or in the protocol.
Support	25	Describe sources of financial or non-financial support for the review, and the role of the funders or sponsors in the review.	Page 18
Competing interests	26	Declare any competing interests of review authors.	Page 18
Availability of data, code and other materials	27	Report which of the following are publicly available and where they can be found: template data collection forms; data extracted from included studies; data used for all analyses; analytic code; any other materials used in the review.	Page 18
From: Page MJ, McKenzie JE, Bossuyt PM, Boutron I, Hoffmann TC, Mulrow CD, et al. The PRISMA 2020 statement: an updated guideline for reporting systematic reviews. BMJ 2021;372:n71. doi: 10.1136/bmj.n71

## Sheet: S2
Search terms
Pubmed: (("bloodstream infection" OR bacteremia OR septicemia OR sepsis) AND (antibiotic OR "antibiotic resistance" OR "antimicrobial resistance")) AND (Cameroon), accessed on June 29th 2025, 16h00, period: 2010-2025, results: 18, no language restriction
ScienceDirect: ("bloodstream infection" OR bacteremia OR septicemia OR sepsis) AND (antibiotic OR "antibiotic resistance" OR "antimicrobial resistance") AND (Cameroon), accessed on July 29th 2025, 15h54, period: 2010-2025, results: 500, no language restriction
Google scholar: Advanced search parameters: with all of the words: Cameroon Cameroun with at least one of the words: "bloodstream infection" bacteremia septicemia sepsis antibiotic "antibiotic resistance" "antimicrobial resistance" Query: Cameroon Cameroun "bloodstream infection" OR bacteremia OR septicemia OR sepsis OR antibiotic OR "antibiotic resistance" OR "antimicrobial resistance", accessed…

## Sheet: S3
Studies characteristics following the Microbiology Investigation Criteria for Reporting Objectively (MICRO) guidelines
	Authors/year of publication	Chiabi et al, 2011	Djuikoue et al, 2022	Ebongue et al, 2014	Kamga et al, 2011	Kemeze et al, 2016	Titsamp et al, 2021	Yimtchi et al, 2023	Zefack et al, 2020	Pondy et al, 2024	Mimche et al, unpublished	Nguetsop et al, unpublished	One Health Trust	GLASS
Study design	Study type	Cross-sectional	Cross-sectional	Retrospective (investigate results of patients from registers)	Cross-sectional	Cross-sectional	Cross-sectional	Cross-sectional	Cross-sectional	Cross-sectional	Retrospective (laboratory registers)	Cross-sectional
	Specimen types	Blood, cerebro-spinal fluid and urine cultures	Blood cultures	Blood cultures	Blood cultures	Blood, cerebro-spinal fluid and urine cultures	Blood cultures	Blood cultures	Blood cultures	Blood cultures	Blood cultures	Blood cultures	Blood
	Sampling period	November 2008 - May 2009	August 2019 - March 2020	2006 - 2011	January - June 2010	March - June 2015	August - October 2017	November 2021 - March 2022	January - April 2018	January and September 2021	2020- April 2023	February to August 2023	2017-2019	2020-2022
	Sampling strategy	All symptomatic neonates with a maternal history suggestive of infection. Clinical criteria: Fever (temperature >38°C) or hypothermia (temperature <35°C), respiratory signs (apnoea, respiratory distress), neurologic signs (hypotonia, weak reflexes, perturbation of consciousness, convulsions, coma, irritability), digestive signs (refusal to suck, vomiting, diarrhea), jaundice (early within 24 hour…	Children aged 0–2 years old admitted at the neonatal unit	All isolates from blood cultures of patients hospitalised with signs of bacteremia or sepsis in different services	All the subjects were patients suspected clinically for septicaemia and sent to the bacteriology laboratory for blood culture by physicians. There was no formal definition and recruitment was at the discretion of the attending physicians	Were included new borns (0-28 days) grouped in two; Group A: all symptomatic (symptoms not described by the authors) new borns with or without anamnestic criteria; Group B: all asymptomatic new borns with at least one infectious risk (not specified) and those presenting non infectious pathology.	Were included patients between 0 and 42 weeks of age visiting the neonate service for consultation due to sepsis suspicion as well as other infectious diseases of bacterial origin or those hospitalized	The study population consisted of hospitalized patients attending the different ward of the selected facility and presenting sign and symptoms of septicaemia (which included fever or hyperthermia, tachycardia, and tachypnea with suspected or defined sites of infection, was considered eligible for the study).	Individuals included in the study were septicemia suspected hospitalized patients of all age groups who were requested a blood culture.	Cancer patients less than 18 years old and who presented with fever (temperature above 38°C) were included. Patients could be included more than once if they had another febrile episode after being afebrile for 5 days.	Blood samples received for diagnostic	All the patients residing in the city of Douala, seeking care or hospitalised at the LHD, from whom typhoid fever was suspected and a serodiagnostic of Widal and Felix and/or blood/stool culture was required by the clinician
	Target organisms	• Organisms included in the report: Klebsiella spp; Escherichia coli; Enterobacter spp; Citrobacter spp; Acinetobacter baumanii; Proteus mirabillis; Chryseomonas luteola; Group B Streptococcus; Group D Streptococcus; Group A Streptococcus; Non Group A or Group B Streptococcus • Organisms considered contaminants: not mentioned	Escherichia coli	• Organisms included in the report: Gram positive cocci; Enterobacterales, and non-fermenting Gram-negative bacilli including Pseudomonas aeruginosa and Acinetobacter spp. • Organisms considered contaminants: commensal bacteria (Coagulase negative Staphylococci; Corynebacterium spp; Propionibacterium spp; Bacillus spp; Micrococcus spp and oxidase positive Gram-negative bacilli other than Pseudomo…	• Organisms included in the report: Staphylococcus aureus, Staphylococcus epidermidis, Staphylococcus saprophyticus, Streptococcus spp, Salmonella Typhi, Salmonella spp, Klebsiella pneumoniae, Klebsiella oxytoca, Escherichia coli, Enterobacter spp, Pseudomonas spp, Acinetobacter spp, Proteus mirabilis, Non Enterobacterales, Gram positive bacilli • Organisms considered contaminants: not mentioned	• Organisms included in the report: Escherichia coli, Klebsiella spp, Pseudomonas spp, Staphylococcus aureus • Organisms considered contaminants: not mentioned	• Organism included in the report: Escherichia coli • Organisms considered contaminants: not mentioned	• Organism included in the report: Enterobacterales, Non-Enterobacterale, Staphylococcus spp • Organisms considered contaminants: not mentioned	• Organism included in the report: Enterobacterales, Non-Enterobacterale, Staphylococcus spp and Streptococcus. • Organisms considered contaminants: not mentioned	• Organism included in the report: Enterobacterales, Non-Enterobacterales, Staphylococci, Streptococci and fungi • Organisms considered contaminants: Coagulase negative Staphylococcus spp (CoNS) , Bacillus spp, and Corynebacterium spp. were considered pathogens if they grew in the two collected blood culture bottles or if they grew in one bottle in a patient with clinical evidence of a bloodstrea…	Organism included in the report: all clinically relevant bacteria	Organism included in the report: Enterobacterales, non-Enterobacterales, Streptococcus spp and Staphylococcus species
Setting	Geographical setting	Yaoundé	Yaoundé	Douala	Yaoundé	Douala	Yaoundé	Yaoundé	Yaoundé	Yaoundé	Yaoundé	Douala	Yaounde, Douala, Limbe, Maroua, Buea, Ebolowa
	Clinical setting	Yaoundé Gyneaco-Obstetric and Pediatric Hospital, a tertiary category public hospital	Yaoundé University Teaching Hospital, a tertiary category public hospital and Yaoundé Gynaeco-Obstetrics and Paediatrics Hospital, both tertiary category public hospitals	General Hospital of Douala, a tertiary category public hospital	Yaoundé University Teaching Hospital, a tertiary category public hospital	Laquintinie Hospital, a tertiary category public hospital	Yaoundé University Teaching Hospital, a tertiary category public hospital and Yaoundé Gynaeco-Obstetrics and Paediatrics Hospital, both tertiary category public hospitals	Yaoundé University Teaching Hospital, a tertiary category public hospital	Yaoundé University Teaching Hospital, a tertiary category public hospital	Mother and Child Center of the Chantal Biya Foundation (MCC-CBF), a tertiary category public hospital	Yaoundé Central Hospital, a tertiary category public hospital	Laquintinie Hospital of Douala, a tertiary category public hospital
Laboratory work	Specimen processing	• Samples were taken in the ward and put directly in the culture medium and incubated in the laboratory till bacterial growth for up to 10 days. • In case of growth a Gram stain was done to orientate the diagnosis, and then inoculated in Chapman’s culture medium or plain agar for Staphylococcus, Mac Conkey or Hektoen enteric agar for Enterobacteria, and blood agar and chocolate agar for Streptoco…	• Venous blood (1–3 mL) was collected per patient into cryovial tube following strict aseptic measures, and all samples were processed in the bacteriology laboratories of the Yaoundé University Teaching Hospital and Yaoundé Gynaeco-Obstetrics and Paediatrics Hospital. • The selective Medium Eosine Methylene Blue was used for Enterobacteriae culture, growth, and selection.	• One to three blood cultures were performed per patient. 10mL of venous blood was collected per patient and inoculated in blood culture media (Trypticase Soy Broth supplemented with growth factors, anticoagulant etc) and growth indicator placed one hour after the incubation • Gram staining was performed on positive cultures and culture media were selected accordingly	• 5-10 mls of blood was collected from adults and 1-2ml from children and inoculated into the biphasic culture medium (brain-heart infusion (BHI) agar and trypticase soya agar (TSA) with slopes. The blood culture bottles were immediately incubated aerobically at 35°C for 24 hrs. • Gram staining was done using both the broth and the colonies on the slope. The gram stain reaction of the bacteria gu…	Not described	• Venous blood sample between 1 to 5 mL were collected and immediately inoculated in a pediatric blood culture bottle containing trypticase soy broth supplemented with growth agents, reducing agents and anticoagulant. • Gram staining test was also performed from positive blood samples and a subculture on Mac Conkey agar medium was done for the selection of Enterobacteria.	• Aseptically, approximately 2 - 5 ml of blood from children and 8 - 10 ml of blood from the adult, was obtained after cleaning the venous site with 70% alcohol and subsequently with a 10% povidone-iodine solution. The collected venous blood was immediately inoculated into blood culture bottles containing Tryptone Soy Broth (TSB). The culture bottles were immediately transported from the sites of…	Using aseptic technique about 10 ml (adults) or 5ml (children) of blood was obtained after cleaning the venous site with 70% alcohol and subsequently by 10% povidone iodine solution. The blood was then inoculated directly into the diphasic blood culture bottle after having first disinfected the top of the blood culture bottle with an alcohol swab. A systematic re-inoculation was performed on Bloo…	For each febrile episode and before any antibiotic treatment (other than the co-trimoxazole), two blood samples of 2 ml of blood were collected and transferred in BACT/ALERT® aerobic bottles (BioMérieux). Samples were processed at the Centre Pasteur du Cameroun Microbiology laboratory. The blood culture bottles were placed into the BACT/ALERT ®blood culture system (BioMérieux) for continuous moni…	Both automated (BACT/ALERT) and manual methods were used for blood culture	Blood was collected in Bact/Alert® PF Plus pediatric blood culture broth or two broths; aerobic and anaerobic for adults then incubated into Bact/Alert automate. Any suspicion of growth of the germ detected was followed by Gram staining and subculture on various culture media, EMB, Chapman and Sabouraud + chloramphenicol, blood agar.
	Target organism identification	Identification was on API 20E for enterobacteria; API or typing for streptococci; catalase, coagulase and DNAse for staphylococci	Strain identification of the isolates was performed using Api 20E system was inoculated with a bacteria suspension prepared with an opacity of 0.5 on the McFarland scale	Biochemical tests and API galery	Routine laboratory techniques were used to identify the bacteria. SLIDEX Strepto PLUS® reagent was used for Lancefied grouping of Streptococci. Api20E® was used following the manufacturer’s instructions for the Enterobactericeae. Non-fermenting bacilli were tested as described above but Api20NE system was used instead of Api20E.	Not described	The identification of bacteria strains was done using the galleries API 20E system	Identification of culture isolates was done according to standard bacteriological techniques and their characteristic appearance on their respective media, Gram smear technique, haemolytic activities on blood agar, catalase, coagulase, mannitol fermentation and Dnase for Gram-positive bacteria were used. Whereas for Gram-negative bacteria, API20E and oxidase were used as described by the manufact…	Identification of culture isolates were done according to standard bacteriological techniques and their characteristic appearance on their respective media, Gram smear technique, hemolytic activity on sheep blood, rapid bench tests such as catalase, coagulase and optochin tests for Gram positive bacteria were used. SLIDEX Strepto PLUS® reagent was used for Lancefied grouping of Streptococci. In c…	Resulting colonies were subjected to API20E test system for definitive identification. If organisms could not be identified using the conventional methods, the Vitek 2 Compact® (BioMérieux) was used, according to the manufacturer’s instruction	Standard bacteriological techniques, API gallery and Vitek 2 system	The identification was done using VITEK®2 GN/GP cassettes
	Antimicrobial susceptibility testing	• Antimicrobial susceptibility testing method: disc diffusion with an equivalent bacterial suspension of 0.5 Mc Farland; • Mueller-Hinton agar medium for enterobacteria and staphylococci, and Mueller-Hinton supplemented with 5% of sheep blood for streptococcus; • Sensitivity was interpreted after 18-24 hours incubation at 37°C with a calliper to measure the diameter of inhibition; • No internal q…	• Antimicrobial susceptibility testing method: Kirby-Bauer disk diffusion method on Mueller–Hinton agar. • No internal quality control was mentioned • Used CA-SFM 2017 for interpretation	• Antimicrobial susceptibility testing method: Broth dillution; • Culture media not speciefied; • Sensitivity was interpreted after 18 hours incubation; • No internal quality control was mentioned; • Used CA-SFM for interpretation.	• Antimicrobial susceptibility testing method: Kirby-Bauer disc diffusion technique on Muller Hinton and blood agar for Streptococci. Susceptibility testing of Staphylococcus species to oxacillin, vancomycin and teicoplanin was done on salted Muller Hinton; •Internal quality control of antibiotics done weekly: E. coli ATCC25922, S. aureus ATCC 25923 and P.aeruginosa ATCC 13048 • No international …	Not described	• Antimicrobial susceptibility testing method: Kirby-Bauer disc diffusion technique on Muller Hinton; • No internal quality control was mentionned • Used CA-SFM 2014 for interpretation.	• Antimicrobial susceptibility testing method: Kirby-Bauer disc diffusion technique on Muller Hinton; • No internal quality control was mentionned • Used CA-SFM 2021 for interpretation.	• Antimicrobial susceptibility testing method: Kirby-Bauer disc diffusion technique on Muller Hinton; • The reference strains used as control for disc diffusion testing and BACTEC PEDS Plus/F culture media were S. aureus (ATCC-25923), P. aeruginosa (ATCC-27853), E. coli (ATCC- 25922), Haemophilus influenzae (ATCC-49247). • Used CLSI 2010 for interpretation.	• Antimicrobial susceptibility testing method: Kirby-Bauer disc diffusion technique on Muller Hinton; • No internal quality control was mentionned • Used CA-SFM 2021 for interpretation.	• Antimicrobial susceptibility testing method: Both disc diffusion method and MIC (Vitek 2 system) • International reference for interpretation: CA-SFM • The control strain E. coli ATCC 25922 is the commonly used	• Antimicrobial susceptibility testing method: microdilution using VITEK2 system; • No internal quality control was mentionned • No international reference for interpretation was specified.	• Antimicrobial susceptibility testing method: both MIC and disc diffusion; • International reference for interpretation: both CLSI and CA-SFM
	Additional tests performed to identify resistance mechanisms	No additional tests was mentioned	The production of broad-spectrum beta-lactamase (ESBL) by E. coli was indicated by the presence of a characteristic champagne cork obtained from the synergy between a third-generation cephalosporin (C3G) and beta-lactamases inhibitor (Augmentin disk)	No additional test mentioned	No additional test mentioned	No additional test mentioned	To confirm the production of ESBL, isolates were subjected to combined disk diffusion test using Ceftazidime (30 μg), alone and in combination with clavulanic acid (10 μg). After overnight incubation at 37 °C, if the zone of inhibition was higher or equal to 5 mm more for the combined disc tested, the E.coli isolate was considered as ESBL producer.	Double Disk Synergy Test was used to confirm the production of ESBL. It was done by placing discs containing cefotaxime (30 μg), ceftazidime (30 μg) and aztreonam (30 μg) 15 mm to the disc with clavulanic acid (amoxicillin-clavulanic acid). A positive result was indicated when the inhibition zones around any of the cephalosporin discs increased in the direction of the disk containing clavulanic a…	No additional test mentioned	No additional test mentioned		No additional test mentioned
	Antimicrobial resistance definitions	Definition of resistance (whether the "intermediate" category was included in "susceptible" or "resistant" category or analysed as a distinct category) was not described and only the susceptibility rates were reported.		Intermediate category was included in the resistant category in the calculation of resistance rates.	Definition of resistance (whether the "intermediate" category was included in "susceptible" or "resistant" category or analysed as a distinct category) was not described and only the susceptibility rates were reported.	Definition of resistance (whether the "intermediate" category was included in "susceptible" or "resistant" category or analysed as a distinct category) was not described, only the susceptibility rates were reported and by bacterial group (Gram negative and Gram positive) instead to report by specie.	Definition of resistance (whether the "intermediate" category was included in "susceptible" or "resistant" category or analysed as a distinct category) was not described.	Definition of resistance (whether the "intermediate" category was included in "susceptible" or "resistant" category or analysed as a distinct category) was not described. Multidrug resistance was defined as the resistance of an isolate to at least three classes of antibiotics	Definition of resistance (whether the "intermediate" category was included in "susceptible" or "resistant" category or analysed as a distinct category) was not described.	Isolates susceptible to an antibiotic or antifungal were considered susceptible, while those designated as intermediate or resistant were regarded as resistant. Multidrug resistant phenotype was defined as in vitro resistance to at least 1 agent in at least 3 antimicrobial categories	Definition of resistance: the intermediate category was interpretated as resistant	Definition of resistance: the intermediate category was interpretated as resistant	Definition of resistance: the intermediate category was interpretated as resistant
Bias	Duplicate and sequential isolates	Not mentioned	Not mentioned	Duplicates (same bacterial specie other than the commensal bacteria isolated from different culture bottle of a same patient in period of less than seven days) were excluded.	Not mentioned	Not mentioned	Not mentioned	Not mentioned	Not mentioned	Not mentioned
Results	Population	• Population age: 0 to 28 days • Gender: 115 (52.7%) males and 103 (47.3%)	0 to 2 years	NA	0 to >76 years	0 to 28 days	0 to 48 weeks	10 to 92 years	0 to 82 years	< 18 years
	Denominators	•Denominator for BSI's prevalence: 189 (number of blood culture performed out of 218 included) •Denominator for the proportion of each bacterial specie/genus isolated from BSI: 26 isolates which represente the number of positive blood cultures •Antimicrobial susceptibility testing of isolates from blood cultures was not presented separately but combined with isolates from other specimens (urine, …	• Denominator for BSI's prevalence: 300 (blood culture was performed in all 300 included patients) • Denominator for the proportion of each bacterial specie/genus isolated from BSI: 130 • Denominator for AMR rate: 90 isolates (number of E coli isolates)	• Denominator for BSI's prevalence: 2334 • Denominator for the proportion of each bacterial specie/genus isolated from BSI: 299 • Denominator for AMR rate: not clearly stated for all bacteria groupes	• Denominator for BSI's prevalence: 396 • Denominator for the proportion of each bacterial specie/genus isolated from BSI: 110 • Denominator for AMR rate: Klebsiella pneumoniae: 7; E. coli: denominators varying by antibiotic; Klebsiella oxytoca: 1; S. Typhi: 10; Salmonella spp: 7; S. aureus: 22;	• Denominator for BSI's prevalence: not clearly defined • Denominator for the proportion of each bacterial specie/genus isolated from BSI: 17 • Denominator for AMR rate: not available as AST results were presented by bacterial group instead of specie.	• Denominator for BSI's prevalence: 298 • Denominator for the proportion of each bacterial specie/genus isolated from BSI: 129 • Denominator for AMR rate: 90	• Denominator for BSI's prevalence: 150 • Denominator for the proportion of each bacterial specie/genus isolated from BSI: 24 • Denominator for AMR rate: Klebsiella spp: 8, E. coli: 6, Acinetobacter spp: 2, S. aureus: 6	•Denominator for BSI's prevalence: 255 •Denominator for the proportion of each bacterial specie/genus isolated from BSI: 65 •Antimicrobial susceptibility testing: vary by pathogen and antibiotic	•Denominator for BSI's prevalence: 119 •Denominator for the proportion of each bacterial specie/genus isolated from BSI: 49 •Antimicrobial susceptibility testing of isolates was not presented at specie/genus level but in group	•Denominator for BSI's prevalence: 1365 •Denominator for the proportion of each bacterial specie/genus isolated from BSI: 216 •Antimicrobial susceptibility testing: vary by pathogen and antibiotic, we used the provided dataset for calculation	•Denominator for BSI's prevalence: 274 •Denominator for the proportion of each bacterial specie/genus isolated from BSI: 62 •Antimicrobial susceptibility testing: 06 for all antibiotics (only AST of Salmonella Isolates was done)
	Reporting resistance proportions for single agent and class resistance	The AST results was not presented at specie level but by group (Gram negative bacilli, Gram positive cocci) and isolates from different sources were not presented separetely				The AST results was not presented at specie level but by group (Gram negative bacilli, Gram positive cocci)
	Reporting multidrug resistance proportions	Not reported				Not reported	Not reported	MDR rate was reported	Not reported	MDR rate was reported

## Sheet: S4
Critical Appraisal Checklist of the Joanna Briggs Institute (JBI)
Authors and year of publication	Kamga et al	Chiabi et al	Djuikoue et al	Ebongue et al	Kemeze et al	Titsamp et al	Yimtchi et al	Zefack et al	Pondy et al, 2024	Nguetsop et al, unpublished	Mimche et al, unpublished	One Health Trust	GLASS
Were the criteria for inclusion in the sample clearly defined?	Yes	Yes	Yes	Yes	Yes	Yes	Yes	Yes	Yes	Yes	Yes
Were the study subjects and the setting described in detail?	Yes	Yes	Yes	Yes	Yes	Yes	Yes	Yes	Yes	Yes	Yes
Was the exposure measured in a valid and reliable way?	Not applicable	Not applicable	Not applicable	Not applicable	Not applicable	Not applicable	Not applicable	Not applicable	Not applicable	Not applicable	Not applicable
Were objective, standard criteria used for measurement of the condition?	Yes	Yes	Yes	Yes	Unclear	Yes	Yes	Yes	Yes	Yes	Yes
Were confounding factors identified?	Yes	Yes	Yes	Yes	Unclear	Yes	Yes	Yes	Yes	Not applicable	Not applicable
Were strategies to deal with confounding factors stated?	Yes	Unclear	Yes	Yes	Unclear	Yes	Yes	Yes	Yes	Not applicable	Not applicable
Were the outcomes measured in a valid and reliable way?	Yes	No	Yes	Yes	No	Yes	Yes	Yes	No	Yes	Yes
Was appropriate statistical analysis used?	Yes	Yes	Yes	No	Yes	Yes	Yes	Yes	No	Not applicable	Not applicable
Overall appraisal	Included for all measured outcomes	Included for two measured outcomes	Included for all measured outcomes	Included for two measured outcomes	Included for one measured outcome	Included for all measured outcomes	Included for all measured outcomes	Included for all measured outcomes	Included for one measured outcome and supplementary data and clarifications are needed for other outcomes	Included for all measured outcomes	Included for all measured outcomes	Included for one measured outcomes	Included for one measured outcomes

## Sheet: S5
Dataset used in meta-analysis of BSI prevalence
authors	number_culture	positive_culture	contaminant_removed
Zefack et al,2020	255	65	23
Tsitsamp et al,2021	298	129
Djuikoue et al,2022	300	130
Ebongue et al,2014	2334	299	277
Kamga et al,2011	396	112	83
Chaibi et al,2011	189	26	26
Yimtchi et al,2023	150	24	24
Pondy et al,2024	119	49	49
Nguetsop et al, unpublished	274	60	56
Mimche et al, unpublished	1365	216	172

## Sheet: S6
The leave-out one study results
Study_removed	Pooled_prevalence	Lower_CI	Upper_CI	Tau^2	Tau	I^2
Zefack et al	0.2523	0.1726	0.3415	0.0213	0.1459	0.973
Tsitsamp et al	0.2339	0.1655	0.31	0.0161	0.1268	0.963
Djuikoue et al	0.2338	0.1655	0.3098	0.0161	0.1267	0.963
Ebongue et al	0.269	0.1938	0.3513	0.0174	0.132	0.96
Kamga et al	0.2492	0.17	0.3379	0.0211	0.1454	0.972
Chaibi et al	0.2664	0.1899	0.3506	0.0185	0.136	0.974
Yimtchi et al	0.2632	0.1852	0.3495	0.0196	0.14	0.974
Pondy et al	0.2373	0.166	0.3168	0.0176	0.1326	0.971
Nguetsop et al	0.2564	0.1764	0.3456	0.0211	0.1452	0.974
Mimche et al	0.2645	0.1864	0.3507	0.0193	0.1389	0.973
Random effects model	0.2525	0.1806	0.3319	0.0188	0.1371	0.971
	Details of meta-analysis methods: - Inverse variance method - Restricted maximum-likelihood estimator for tau^2 - Calculation of I^2 based on Q - Freeman-Tukey double arcsine transformation

## Sheet: S7
	Dataset used for subgroup analysis for bloodstream infection prevalence
authors	study_design	study_site	age_group	city	gender	number_culture	positive_culture
Zefack et al	Cross-sectional	YUTH		Yaoundé		255	65
Zefack et al(a)			Children			176	50
Zefack et al(b)			Adults			79	15
Zefack et al(a)					Male	95	37
Zefack et al(b)					Female	95	28
Tsitsamp et al	Cross-sectional	YUTH&YGOPH	Children	Yaoundé	Other	298	129
Djuikoue et al	Cross-sectional	YUTH&YGOPH	Children	Yaoundé	Other	300	130
Ebongue et al	Retrospective	Other	Other	Douala	Other	2334	299
Kamga et al	Cross-sectional	YUTH		Yaoundé	Other	396	112
Kamga et al(a)			Children			224	71
Kamga et al(b)			Adults			172	41
Chaibi et al	Cross-sectional	Other	Children	Yaoundé	Other	189	26
Yimtchi et al	Cross-sectional	YUTH	Other	Yaoundé		150	24
Yimtchi et al(a)					Male	7	150
Yimtchi et al(b)					Female	17	78
Pondy et al	Cross-sectional	Other	Children	Yaoundé	Other	119	49
Nguetsop et al	Cross-sectional	Other		Douala		274	60
Nguetsop et al(a)			Children			119	21
Nguetsop et al(b)			Adults			155	39
Nguetsop et al(a)					Male	153	37
Nguetsop et al(b)					Female	121	23
Mimche et al	Retrospective	Other		Yaoundé		1365	216
Mimche et al(a)			Children			230	23
Mimche et al(b)			Adults			1135	193
Mimche et al(a)					Male	669	98
Mimche et al(b)					Female	696	118

## Sheet: S8
		Distribution of BSI causing bacteria
Bacterial isolates	Djuikoue et al	Kamga et al	Ebongue et al	Zefack et al	Kemeze et al	Tsitsamp et al	Chiabi et al	Yimtchie et al	Pondy et al, 2024	Nguetsop et al (unplished)	Mimche et al (unpublished)	Overall N (%)
Escherichia coli	90	6	36	7	6	90	5	6	2	11	30	289
Klebsiella spp.		1		8	1		9	8	0	2	3	32
Klebsiella pneumoniae		7	83						12	7	29	138
Enterobacter spp.		7	35	1	0		2	1	0	5	7	58
Salmonella Typhi		10			0		0	0	0		1	11
Unspecified Salmonella		7	25	0	0		0	0	0	6	4	42
Citrobacter spp		0		0	0		1	0	0	0	7	8
Serratia spp.					0		0	1	0		2	3
Proteus spp		1			0		1	0	0	2	3	7
Providencia spp		0		0	0				0		7	7
Morganella morganii		0		0	0				0		1	1
Yersinia enterocolitica		0		0	0				0		2	2
Escherichia hermannii		0		0	0				0		1	1
Pantoea spp		0		0	0				4		0	4
Kluyvera cryocrescens		0		0	0				1		0	1
Unspecified Enterobacterales			26						0			26
Pseudomonas aeruginosa			11	0	0				2		5	18
Pseudomonas spp.		3		0	0		1	0	0	1	6	11
Acintobacter baumannii		0			0		2		4	1	4	11
Acinetobacter spp.		2	5	4	0			2	0	3	4	20
Sphingomonas paucimobilis		0		0	0		0		1	0	0	1
Sphingobacterium multivorum		0		0	0		0		1	0	0	1
Burkholderia cepacia		0		0	0		0	0	1	1	0	2
Stenotrophomonas maltophilia		0		0	0				1		1	2
Achromobacter xylosoxidans										1		1
unspecified NFGNB			6		0		0			0	0	6
Staphylococcus epidermidis		25	6	0	0		0	0		0	16	47
Staphylococcus haemolyticus		0	6	0	0		0	0		0	6	12
Staphylococcus saprophyticus		4		0	0		0	0		1	14	19
Staphylococcus simulans		0		0	0		0	0		0	1	1
Staphylococcus gallinarum		0		0	0		0	0		0	1	1
Staphylococcus xylosus		0	0	0	0		0	0		2	0	2
Staphylococcus hominis		0		0	0		0	0		0	3	3
Staphylococcus lugdunensis		0	0	0	0		0	0		1	0	1
Staphylococcus cohnii		0		0	0		0	0		0	1	1
Staphylococcus spp		0		0	0		0	0		0	2	2
Unspecified CoNS			10	42	0		0	0	14	0		66
Staphylococcus aureus		23	39	1	10		0	6	3	17	47	146
Streptococcus pneumoniae										1		1
Streptococcus spp.		6	10	2	0		5	0	2		4	29
Enterococcus spp.			1	0	0				1		2	4
Neisseria meningitidis		0		0	0				0		1	1
Aerococcus viridans		0		0	0				0		1	1
Unspecified gram positive bacilli		5	0		0							5
Unspecified bacteria	40	3	0			39	0					82
Total	130	110	299	65	17	129	26	24	49	62	216	1127
CoNS		29	22	42	0		0	0	14	4	44
Other Enterobacterales		1	26	0	0		2	1	5	2	23
Other NFGNB	0	0	6	0	0	0	0	0	4	2	1
		NFGNB: Non fermenting Gram negative bacilli
			CoNS: Coagulase negative Staphylococci

## Sheet: S9
Dataset used in meta-analysis of BSI-causing bacteria
authors	year	pathogens	number	total_isolates
Djuikoue et al,	2022	Escherichia coli	90	130
Kamga et al,	2011	Escherichia coli	6	110
Ebongue et al,	2014	Escherichia coli	36	299
Zefack et al,	2020	Escherichia coli	7	65
Kemeze et al,	2016	Escherichia coli	6	17
Tsitsamp et al,	2021	Escherichia coli	90	129
Chiabi et al,	2011	Escherichia coli	5	26
Yimtchie et al,	2023	Escherichia coli	6	24
Pondy et al,	2024	Escherichia coli	2	49
Nguetsop et al,	unpublished	Escherichia coli	11	62
Mimche et al,	unpublished	Escherichia coli	30	216
Kamga et al,	2011	Klebsiella species	8	110
Ebongue et al,	2014	Klebsiella species	83	299
Zefack et al,	2020	Klebsiella species	8	65
Kemeze et al,	2016	Klebsiella species	1	17
Chiabi et al,	2011	Klebsiella species	9	26
Yimtchie et al,	2023	Klebsiella species	8	24
Pondy et al,	2024	Klebsiella species	12	49
Nguetsop et al,	unpublished	Klebsiella species	9	62
Mimche et al,	unpublished	Klebsiella species	32	216
Kamga et al,	2011	Enterobacter species	7	110
Ebongue et al,	2014	Enterobacter species	35	299
Zefack et al,	2020	Enterobacter species	1	65
Kemeze et al,	2016	Enterobacter species	0	17
Chiabi et al,	2011	Enterobacter species	2	26
Yimtchie et al,	2023	Enterobacter species	1	24
Pondy et al,	2024	Enterobacter species	0	49
Nguetsop et al,	unpublished	Enterobacter species	5	62
Mimche et al,	unpublished	Enterobacter species	7	216
Kamga et al,	2011	Salmonella species	17	110
Ebongue et al,	2014	Salmonella species	25	299
Zefack et al,	2020	Salmonella species	0	65
Kemeze et al,	2016	Salmonella species	0	17
Chiabi et al,	2011	Salmonella species	0	26
Yimtchie et al,	2023	Salmonella species	0	24
Pondy et al,	2024	Salmonella species	0	49
Nguetsop et al,	unpublished	Salmonella species	6	62
Mimche et al,	unpublished	Salmonella species	5	216
Kamga et al,	2011	Staphylococcus aureus	23	110
Ebongue et al,	2014	Staphylococcus aureus	39	299
Zefack et al,	2020	Staphylococcus aureus	1	65
Kemeze et al,	2016	Staphylococcus aureus	10	17
Chiabi et al,	2011	Staphylococcus aureus	0	26
Yimtchie et al,	2023	Staphylococcus aureus	6	24
Pondy et al,	2024	Staphylococcus aureus	3	49
Nguetsop et al,	unpublished	Staphylococcus aureus	17	62
Mimche et al,	unpublished	Staphylococcus aureus	47	216
Kamga et al,	2011	Streptococcus species	6	110
Ebongue et al,	2014	Streptococcus species	10	299
Zefack et al,	2020	Streptococcus species	2	65
Kemeze et al,	2016	Streptococcus species	0	17
Chiabi et al,	2011	Streptococcus species	5	26
Yimtchie et al,	2023	Streptococcus species	0	24
Pondy et al,	2024	Streptococcus species	2	49
Nguetsop et al,	unpublished	Streptococcus species	1	62
Mimche et al,	unpublished	Streptococcus species	4	216
Kamga et al,	2011	Pseudomonas species	3	110
Ebongue et al,	2014	Pseudomonas species	11	299
Zefack et al,	2020	Pseudomonas species	0	65
Kemeze et al,	2016	Pseudomonas species	0	17
Chiabi et al,	2011	Pseudomonas species	1	26
Yimtchie et al,	2023	Pseudomonas species	0	24
Pondy et al,	2024	Pseudomonas species	2	49
Nguetsop et al,	unpublished	Pseudomonas species	1	62
Mimche et al,	unpublished	Pseudomonas species	11	216
Kamga et al,	2011	Acinetobacter species	2	110
Ebongue et al,	2014	Acinetobacter species	5	299
Zefack et al,	2020	Acinetobacter species	4	65
Kemeze et al,	2016	Acinetobacter species	0	17
Chiabi et al,	2011	Acinetobacter species	2	26
Yimtchie et al,	2023	Acinetobacter species	2	24
Pondy et al,	2024	Acinetobacter species	4	49
Nguetsop et al,	unpublished	Acinetobacter species	4	62
Mimche et al,	unpublished	Acinetobacter species	8	216
Kamga et al,	2011	CNS	29	110
Ebongue et al,	2014	CNS	22	299
Zefack et al,	2020	CNS	42	65
Kemeze et al,	2016	CNS	0	17
Chiabi et al,	2011	CNS	0	26
Yimtchie et al,	2023	CNS	0	24
Pondy et al,	2024	CNS	14	49
Nguetsop et al,	unpublished	CNS	4	62
Mimche et al,	unpublished	CNS	44	216
Kamga et al,	2011	Other Enterobacterales	1	110
Ebongue et al,	2014	Other Enterobacterales	26	299
Zefack et al,	2020	Other Enterobacterales	0	65
Kemeze et al,	2016	Other Enterobacterales	0	17
Chiabi et al,	2011	Other Enterobacterales	2	26
Yimtchie et al,	2023	Other Enterobacterales	1	24
Pondy et al,	2024	Other Enterobacterales	5	49
Nguetsop et al,	unpublished	Other Enterobacterales	2	62
Mimche et al,	unpublished	Other Enterobacterales	23	216

## Sheet: S10
Dataset used in meta-analysis of AMR rate and phenotypes
first_author_year	pathogens	antibiotic	resistant	total_tested
Djuikoue et al	Escherichia coli	Amoxicillin	82	90
Djuikoue et al	Escherichia coli	Amoxicillin + clavulanic acid	38	90
Djuikoue et al	Escherichia coli	Cefotaxime	54	90
Djuikoue et al	Escherichia coli	Ceftazidime	47	90
Djuikoue et al	Escherichia coli	Cefepime	41	90
Djuikoue et al	Escherichia coli	Cefoxitin	56	90
Djuikoue et al	Escherichia coli	Aztreonam	47	90
Djuikoue et al	Escherichia coli	Meropenem	26	90
Djuikoue et al	Escherichia coli	Amikacin	49	90
Djuikoue et al	Escherichia coli	Gentamicin	52	90
Djuikoue et al	Escherichia coli	Cotrimoxazole	83	90
Djuikoue et al	Escherichia coli	Ertapenem	20	90
Djuikoue et al	Escherichia coli	Ofloxacin	30	90
Djuikoue et al	Escherichia coli	ESBL	31	90
Djuikoue et al	Escherichia coli	Third generation resistant	54	90
Djuikoue et al	Enterobacterales	Carbapenem resistant	26	90
Djuikoue et al	Enterobacterales	Third generation resistant	54	90
Titsamp et al	Escherichia coli	Amoxicillin	77	90
Titsamp et al	Escherichia coli	Amoxicillin + clavulanic acid	77	90
Titsamp et al	Escherichia coli	Cefotaxime	50	90
Titsamp et al	Escherichia coli	Ceftazidime	59	90
Titsamp et al	Escherichia coli	Cefepime	53	90
Titsamp et al	Escherichia coli	Meropenem	22	90
Titsamp et al	Escherichia coli	Cefoxitin	27	90
Titsamp et al	Escherichia coli	Cotrimoxazole	83	90
Titsamp et al	Escherichia coli	Ciprofloxacin	33	90
Titsamp et al	Escherichia coli	Ofloxacin	25	90
Titsamp et al	Escherichia coli	Amikacin	49	90
Titsamp et al	Escherichia coli	Gentamicin	52	90
Titsamp et al	Escherichia coli	ESBL	31	90
Titsamp et al	Escherichia coli	Third generation resistant	59	90
Titsamp et al	Enterobacterales	Carbapenem resistant	22	90
Titsamp et al	Enterobacterales	Third generation resistant	59	90
Kamga et al	Escherichia coli	Amoxicillin	3	5
Kamga et al	Escherichia coli	Amoxicillin + clavulanic acid	3	5
Kamga et al	Escherichia coli	Cefotaxime	0	4
Kamga et al	Escherichia coli	Ceftazidime	2	5
Kamga et al	Escherichia coli	Cefoxitin	0	6
Kamga et al	Escherichia coli	Aztreonam	0	5
Kamga et al	Escherichia coli	Cefixime	1	5
Kamga et al	Escherichia coli	Ceftriaxone	0	4
Kamga et al	Escherichia coli	Amikacin	2	5
Kamga et al	Escherichia coli	Ciprofloxacin	1	5
Kamga et al	Escherichia coli	Cotrimoxazole	1	4
Kamga et al	Escherichia coli	Gentamicin	2	3
Kamga et al	Escherichia coli	Norfloxacin	2	5
Kamga et al	Klebsiella spp	Cefixime	4	8
Kamga et al	Klebsiella spp	Cefotaxime	4	8
Kamga et al	Klebsiella spp	Ceftriaxone	6	7
Kamga et al	Klebsiella spp	Ceftazidime	4	8
Kamga et al	Klebsiella spp	Aztreonam	5	8
Kamga et al	Klebsiella spp	Amikacin	5	8
Kamga et al	Klebsiella spp	Ciprofloxacin	7	8
Kamga et al	Klebsiella spp	Cotrimoxazole	4	8
Kamga et al	Klebsiella spp	Cefoxitin	3	5
Kamga et al	Klebsiella spp	Netilmicin	3	5
Kamga et al	Klebsiella spp	Gentamicin	2	4
Kamga et al	Klebsiella spp	Norfloxacin	5	8
Kamga et al	Salmonella spp	Amoxicillin	14	17
Kamga et al	Salmonella spp	Amoxicillin + clavulanic acid	7	17
Kamga et al	Salmonella spp	Cefuroxime	6	17
Kamga et al	Salmonella spp	Cefixime	2	17
Kamga et al	Salmonella spp	Cefotaxime	5	17
Kamga et al	Salmonella spp	Ceftriaxone	4	17
Kamga et al	Salmonella spp	Ceftazidime	1	17
Kamga et al	Salmonella spp	Aztreonam	1	17
Kamga et al	Salmonella spp	Amikacin	3	17
Kamga et al	Salmonella spp	Ciprofloxacin	2	17
Kamga et al	Salmonella spp	Cotrimoxazole	12	17
Kamga et al	Salmonella spp	Cefoxitin	4	17
Kamga et al	Salmonella spp	Netilmicin	5	17
Kamga et al	Salmonella spp	Gentamicin	4	17
Kamga et al	Salmonella spp	Norfloxacin	3	17
Kamga et al	Staphylococcus aureus	Penicillin	17	22
Kamga et al	Staphylococcus aureus	Amoxicillin + clavulanic acid	5	22
Kamga et al	Staphylococcus aureus	Gentamicin	4	20
Kamga et al	Staphylococcus aureus	Streptomycin	7	22
Kamga et al	Staphylococcus aureus	Cotrimoxazole	15	20
Kamga et al	Staphylococcus aureus	Erythromycin	8	21
Kamga et al	Staphylococcus aureus	Lincomycin	11	22
Kamga et al	Staphylococcus aureus	Rifampicin	1	22
Kamga et al	Staphylococcus aureus	Tetracyclin	10	21
Kamga et al	Staphylococcus aureus	Minocyclin	2	21
Kamga et al	Staphylococcus aureus	Pefloxacin	7	22
Kamga et al	Staphylococcus aureus	Cefoxitin	1	22
Kamga et al	Coagulase negative Staphylococci	Penicillin	22	29
Kamga et al	Coagulase negative Staphylococci	Amoxicillin + clavulanic acid	6	28
Kamga et al	Coagulase negative Staphylococci	Gentamicin	12	29
Kamga et al	Coagulase negative Staphylococci	Streptomycin	7	24
Kamga et al	Coagulase negative Staphylococci	Cotrimoxazole	20	27
Kamga et al	Coagulase negative Staphylococci	Erythromycin	13	29
Kamga et al	Coagulase negative Staphylococci	Lincomycin	10	29
Kamga et al	Coagulase negative Staphylococci	Rifampicin	4	29
Kamga et al	Coagulase negative Staphylococci	Tetracyclin	14	29
Kamga et al	Coagulase negative Staphylococci	Minocyclin	4	26
Kamga et al	Coagulase negative Staphylococci	Pefloxacin	8	29
Kamga et al	Coagulase negative Staphylococci	Cefoxitin	15	27
Kamga et al	Klebsiella spp	Third generation resistant	6	7
Kamga et al	Enterobacter	Third generation resistant	5	6
Kamga et al	Escherichia coli	Third generation resistant	2	5
Kamga et al	Salmonella spp	Third generation resistant	5	17
Kamga et al	Enterobacterales	Third generation resistant	18	35
Kamga et al	Salmonella spp	Fluoroquinolone resistant	3	17
Kamga et al	Staphylococcus aureus	SARM	1	22
GLASS	Escherichia coli	Cefepime	13	21
GLASS	Escherichia coli	Cefotaxime	21	30
GLASS	Escherichia coli	Ceftazidime	28	40
GLASS	Escherichia coli	Ceftriaxone	33	37
GLASS	Escherichia coli	Ciprofloxacin	26	37
GLASS	Escherichia coli	Cotrimoxazole	24	28
GLASS	Escherichia coli	Ertapenem	6	19
GLASS	Escherichia coli	Imipenem	4	49
GLASS	Escherichia coli	Levofloxacin	14	28
GLASS	Escherichia coli	Meropenem	1	26
GLASS	Klebsiella spp	Cefepime	17	23
GLASS	Klebsiella spp	Cefotaxime	28	31
GLASS	Klebsiella spp	Ceftazidime	34	41
GLASS	Klebsiella spp	Ceftriaxone	20	22
GLASS	Klebsiella spp	Ciprofloxacin	24	38
GLASS	Klebsiella spp	Cotrimoxazole	25	27
GLASS	Klebsiella spp	Ertapenem	1	16
GLASS	Klebsiella spp	Imipenem	9	45
GLASS	Klebsiella spp	Levofloxacin	12	21
GLASS	Klebsiella spp	Meropenem	4	19
GLASS	Acinetobacter spp	Amikacin	4	14
GLASS	Acinetobacter spp	Gentamicin	4	14
GLASS	Acinetobacter spp	Imipenem	5	18
GLASS	Acinetobacter spp	Meropenem	4	14
GLASS	Salmonella spp	Ceftazidime	1	12
GLASS	Salmonella spp	Imipenem	1	11
GLASS	Staphylococcus aureus	SARM	24	36
GLASS	Escherichia coli	Third generation resistant	33	37
GLASS	Klebsiella spp	Third generation resistant	28	31
GLASS	Salmonella spp	Third generation resistant	1	12
GLASS	Enterobacterales	Third generation resistant	62	80
GLASS	Enterobacterales	Carbapenem resistant	14	105
GLASS	Acinetobacter spp	Carbapenem resistant	5	18
GLASS	NFGNB	Carbapenem resistant	5	18
Yimtchie et al	Escherichia coli	Amoxicillin + clavulanic acid	6	6
Yimtchie et al	Escherichia coli	Ceftazidime	5	6
Yimtchie et al	Escherichia coli	Cefoxitin	0	6
Yimtchie et al	Escherichia coli	Aztreonam	4	6
Yimtchie et al	Escherichia coli	Imipenem	1	6
Yimtchie et al	Escherichia coli	Ceftriaxone	5	6
Yimtchie et al	Escherichia coli	Levofloxacin	3	6
Yimtchie et al	Escherichia coli	Ciprofloxacin	4	6
Yimtchie et al	Escherichia coli	Amikacin	1	6
Yimtchie et al	Escherichia coli	Gentamicin	1	6
Yimtchie et al	Klebsiella spp	Cefoxitin	2	8
Yimtchie et al	Klebsiella spp	Ceftazidime	6	8
Yimtchie et al	Klebsiella spp	Ceftriaxone	6	8
Yimtchie et al	Klebsiella spp	Imipenem	1	8
Yimtchie et al	Klebsiella spp	Aztreonam	5	8
Yimtchie et al	Klebsiella spp	Levofloxacin	2	8
Yimtchie et al	Klebsiella spp	Ciprofloxacin	4	8
Yimtchie et al	Klebsiella spp	Amikacin	2	8
Yimtchie et al	Klebsiella spp	Gentamicin	5	8
Yimtchie et al	Klebsiella spp	Nitrofurantoin	3	8
Yimtchie et al	Acinetobacter spp	Amoxicillin + clavulanic acid	1	2
Yimtchie et al	Acinetobacter spp	Ticarcillin	1	2
Yimtchie et al	Acinetobacter spp	Cefoxitin	1	2
Yimtchie et al	Acinetobacter spp	Ceftazidime	2	2
Yimtchie et al	Acinetobacter spp	Ceftriaxone	2	2
Yimtchie et al	Acinetobacter spp	Imipenem	1	2
Yimtchie et al	Acinetobacter spp	Aztreonam	1	2
Yimtchie et al	Acinetobacter spp	Levofloxacin	1	2
Yimtchie et al	Acinetobacter spp	Ciprofloxacin	0	2
Yimtchie et al	Acinetobacter spp	Amikacin	1	2
Yimtchie et al	Acinetobacter spp	Gentamicin	0	2
Yimtchie et al	Acinetobacter spp	Nitrofurantoin	1	2
Yimtchie et al	Staphylococcus aureus	Cefoxitin	3	6
Yimtchie et al	Staphylococcus aureus	Gentamicin	1	6
Yimtchie et al	Staphylococcus aureus	Netilmicin	2	6
Yimtchie et al	Staphylococcus aureus	Minocyclin	4	6
Yimtchie et al	Staphylococcus aureus	Tetracyclin	3	6
Yimtchie et al	Staphylococcus aureus	Ciprofloxacin	3	6
Yimtchie et al	Staphylococcus aureus	Norfloxacin	2	6
Yimtchie et al	Staphylococcus aureus	Clindamycine	2	6
Yimtchie et al	Staphylococcus aureus	Erythromycin	3	6
Yimtchie et al	Escherichia coli	Third generation resistant	5	6
Yimtchie et al	Escherichia coli	Carbapenem resistant	1	6
Yimtchie et al	Klebsiella spp	Third generation resistant	6	8
Yimtchie et al	Klebsiella spp	Carbapenem resistant	1	8
Yimtchie et al	Enterobacterales	Carbapenem resistant	3	16
Yimtchie et al	Enterobacterales	Third generation resistant	12	16
Yimtchie et al	Acinetobacter spp	Carbapenem resistant	1	2
Yimtchie et al	NFGNB	Carbapenem resistant	1	2
Yimtchie et al	Staphylococcus aureus	SARM	3	6
Yimtchie et al	Escherichia coli	MDR	5	6
Yimtchie et al	Escherichia coli	ESBL	2	6
Yimtchie et al	Klebsiella spp	MDR	6	8
Yimtchie et al	Klebsiella spp	ESBL	3	8
Yimtchie et al	Acinetobacter spp	MDR	2	2
Yimtchie et al	Staphylococcus aureus	MDR	5	6
Mimche et al	Escherichia coli	Amoxicillin	11	11
Mimche et al	Escherichia coli	Amoxicillin + clavulanic acid	13	13
Mimche et al	Escherichia coli	Ceftazidime	7	12
Mimche et al	Escherichia coli	Cefotaxime	11	13
Mimche et al	Escherichia coli	Cefepime	8	10
Mimche et al	Escherichia coli	Cefoxitin	8	19
Mimche et al	Escherichia coli	Aztreonam	10	12
Mimche et al	Escherichia coli	Cefixime	8	11
Mimche et al	Escherichia coli	Meropenem	1	4
Mimche et al	Escherichia coli	Imipenem	4	25
Mimche et al	Escherichia coli	Ciprofloxacin	17	21
Mimche et al	Escherichia coli	Gentamicin	7	16
Mimche et al	Escherichia coli	Levofloxacin	4	4
Mimche et al	Escherichia coli	Cotrimoxazole	21	25
Mimche et al	Escherichia coli	Ceftriaxone	3	4
Mimche et al	Escherichia coli	Ertapenem	1	10
Mimche et al	Escherichia coli	Norfloxacin	6	7
Mimche et al	Escherichia coli	Amikacin	3	19
Mimche et al	Escherichia coli	Ofloxacin	20	22
Mimche et al	Escherichia coli	Ampicillin	14	14
Mimche et al	Klebsiella spp	Ciprofloxacin	12	17
Mimche et al	Klebsiella spp	Cefoxitin	8	20
Mimche et al	Klebsiella spp	Levofloxacin	10	14
Mimche et al	Klebsiella spp	Gentamicin	12	21
Mimche et al	Klebsiella spp	Cotrimoxazole	22	23
Mimche et al	Klebsiella spp	Cefotaxime	12	14
Mimche et al	Klebsiella spp	Ceftriaxone	9	13
Mimche et al	Klebsiella spp	Cefepime	16	21
Mimche et al	Klebsiella spp	Meropenem	1	4
Mimche et al	Klebsiella spp	Ertapenem	0	4
Mimche et al	Klebsiella spp	Imipenem	1	20
Mimche et al	Klebsiella spp	Aztreonam	16	20
Mimche et al	Klebsiella spp	Norfloxacin	6	7
Mimche et al	Klebsiella spp	Ofloxacin	11	16
Mimche et al	Klebsiella spp	Ceftazidime	5	6
Mimche et al	Klebsiella spp	Tobramicin	12	20
Mimche et al	Klebsiella spp	Amikacin	6	21
Mimche et al	Klebsiella spp	Cefixime	9	12
Mimche et al	Klebsiella spp	Nitrofurantoin	3	12
Mimche et al	Acinetobacter spp	Amoxicillin + clavulanic acid	4	5
Mimche et al	Acinetobacter spp	Ciprofloxacin	2	3
Mimche et al	Acinetobacter spp	Cefoxitin	3	4
Mimche et al	Acinetobacter spp	Gentamicin	3	6
Mimche et al	Acinetobacter spp	Levofloxacin	2	4
Mimche et al	Acinetobacter spp	Chloramphenicol	2	3
Mimche et al	Acinetobacter spp	Cotrimoxazole	4	6
Mimche et al	Acinetobacter spp	Cefotaxime	5	5
Mimche et al	Acinetobacter spp	Ceftriaxone	2	4
Mimche et al	Acinetobacter spp	Cefepime	3	5
Mimche et al	Acinetobacter spp	Meropenem	1	4
Mimche et al	Acinetobacter spp	Imipenem	2	7
Mimche et al	Acinetobacter spp	Aztreonam	4	5
Mimche et al	Acinetobacter spp	Amikacin	0	2
Mimche et al	Acinetobacter spp	Ofloxacin	1	3
Mimche et al	Acinetobacter spp	Ceftazidime	0	2
Mimche et al	Acinetobacter spp	Tobramicin	3	5
Mimche et al	Acinetobacter spp	Piperacillin + tazobacatam	2	4
Mimche et al	Acinetobacter spp	Fosfomycin	2	2
Mimche et al	Acinetobacter spp	Nitrofurantoin	3	3
Mimche et al	Salmonella spp	Ampicillin	1	1
Mimche et al	Salmonella spp	Amoxicillin + clavulanic acid	1	3
Mimche et al	Salmonella spp	Ciprofloxacin	0	1
Mimche et al	Salmonella spp	Cefoxitin	0	2
Mimche et al	Salmonella spp	Levofloxacin	0	4
Mimche et al	Salmonella spp	Gentamicin	0	3
Mimche et al	Salmonella spp	Chloramphenicol	0	1
Mimche et al	Salmonella spp	Cotrimoxazole	1	4
Mimche et al	Salmonella spp	Cefotaxime	0	2
Mimche et al	Salmonella spp	Ceftriaxone	1	4
Mimche et al	Salmonella spp	Cefepime	1	3
Mimche et al	Salmonella spp	Meropenem	0	2
Mimche et al	Salmonella spp	Imipenem	0	2
Mimche et al	Salmonella spp	Aztreonam	1	3
Mimche et al	Salmonella spp	Norfloxacin	0	1
Mimche et al	Salmonella spp	Piperacillin + tazobacatam	1	1
Mimche et al	Salmonella spp	Cefixime	0	3
Mimche et al	Salmonella spp	Tobramicin	0	1
Mimche et al	Salmonella spp	Fosfomycin	0	1
Mimche et al	Salmonella spp	Nitrofurantoin	2	3
Mimche et al	Staphylococcus aureus	Amoxicillin + clavulanic acid	3	3
Mimche et al	Staphylococcus aureus	Cefoxitin	13	20
Mimche et al	Staphylococcus aureus	Penicillin	40	42
Mimche et al	Staphylococcus aureus	Ciprofloxacin	13	16
Mimche et al	Staphylococcus aureus	Levofloxacin	6	6
Mimche et al	Staphylococcus aureus	Gentamicin	12	26
Mimche et al	Staphylococcus aureus	Chloramphenicol	11	29
Mimche et al	Staphylococcus aureus	Cotrimoxazole	26	35
Mimche et al	Staphylococcus aureus	Cefotaxime	1	1
Mimche et al	Staphylococcus aureus	Imipenem	0	1
Mimche et al	Staphylococcus aureus	Aztreonam	4	4
Mimche et al	Staphylococcus aureus	Norfloxacin	14	32
Mimche et al	Staphylococcus aureus	Cefixime	2	2
Mimche et al	Staphylococcus aureus	Ofloxacin	1	3
Mimche et al	Staphylococcus aureus	Ceftazidime	1	1
Mimche et al	Staphylococcus aureus	Tobramicin	14	22
Mimche et al	Staphylococcus aureus	Erythromycin	17	35
Mimche et al	Staphylococcus aureus	Clindamycine	11	29
Mimche et al	Staphylococcus aureus	Fosfomycin	13	14
Mimche et al	Staphylococcus aureus	Nitrofurantoin	3	21
Mimche et al	Streptococcus spp	Amoxicillin + clavulanic acid	0	1
Mimche et al	Streptococcus spp	Cefoxitin	1	1
Mimche et al	Streptococcus spp	Penicillin	0	1
Mimche et al	Streptococcus spp	Gentamicin	0	1
Mimche et al	Streptococcus spp	Levofloxacin	0	1
Mimche et al	Streptococcus spp	Chloramphenicol	1	2
Mimche et al	Streptococcus spp	Cotrimoxazole	0	3
Mimche et al	Streptococcus spp	Cefotaxime	1	2
Mimche et al	Streptococcus spp	Ceftriaxone	1	2
Mimche et al	Streptococcus spp	Clindamycine	0	2
Mimche et al	Coagulase negative Staphylococci	Penicillin	18	18
Mimche et al	Coagulase negative Staphylococci	Cefoxitin	5	9
Mimche et al	Coagulase negative Staphylococci	Ciprofloxacin	16	16
Mimche et al	Coagulase negative Staphylococci	Levofloxacin	8	8
Mimche et al	Coagulase negative Staphylococci	Gentamicin	11	22
Mimche et al	Coagulase negative Staphylococci	Chloramphenicol	6	18
Mimche et al	Coagulase negative Staphylococci	Cotrimoxazole	18	24
Mimche et al	Coagulase negative Staphylococci	Ceftriaxone	2	3
Mimche et al	Coagulase negative Staphylococci	Aztreonam	5	5
Mimche et al	Coagulase negative Staphylococci	Norfloxacin	8	14
Mimche et al	Coagulase negative Staphylococci	Ofloxacin	1	1
Mimche et al	Coagulase negative Staphylococci	Tobramicin	3	7
Mimche et al	Coagulase negative Staphylococci	Erythromycin	18	24
Mimche et al	Coagulase negative Staphylococci	Clindamycine	6	21
Mimche et al	Coagulase negative Staphylococci	Fosfomycin	8	11
Mimche et al	Coagulase negative Staphylococci	Nitrofurantoin	1	19
Mimche et al	Pseudomonas	Cefoxitin	1	1
Mimche et al	Pseudomonas	Ciprofloxacin	1	2
Mimche et al	Pseudomonas	Levofloxacin	3	6
Mimche et al	Pseudomonas	Gentamicin	3	4
Mimche et al	Pseudomonas	Chloramphenicol	1	2
Mimche et al	Pseudomonas	Cotrimoxazole	2	3
Mimche et al	Pseudomonas	Ceftriaxone	4	7
Mimche et al	Pseudomonas	Cefepime	6	7
Mimche et al	Pseudomonas	Meropenem	3	4
Mimche et al	Pseudomonas	Imipenem	4	6
Mimche et al	Pseudomonas	Aztreonam	7	7
Mimche et al	Pseudomonas	Norfloxacin	3	7
Mimche et al	Pseudomonas	Piperacillin + tazobacatam	3	3
Mimche et al	Pseudomonas	Cefixime	2	2
Mimche et al	Pseudomonas	Ofloxacin	0	2
Mimche et al	Pseudomonas	Amikacin	1	6
Mimche et al	Pseudomonas	Tobramicin	3	5
Mimche et al	Pseudomonas	Fosfomycin	1	3
Mimche et al	Escherichia coli	Third generation resistant	20	27
Mimche et al	Klebsiella spp	Third generation resistant	22	27
Mimche et al	Enterobacterales	Third generation resistant	61	83
Mimche et al	Enterobacterales	Carbapenem resistant	12	71
Mimche et al	Acinetobacter spp	Carbapenem resistant	3	8
Mimche et al	NFGNB	Carbapenem resistant	8	15
Mimche et al	Salmonella spp	Fluoroquinolone resistant	0	5
Mimche et al	Staphylococcus aureus	SARM	13	20
One Health Trust	Escherichia coli	Cefixime	59	102
One Health Trust	Escherichia coli	Ceftazidime	43	78
One Health Trust	Escherichia coli	Cefotaxime	50	110
One Health Trust	Escherichia coli	Amoxicillin + clavulanic acid	126	164
One Health Trust	Escherichia coli	Amoxicillin	80	92
One Health Trust	Escherichia coli	Amikacin	30	146
One Health Trust	Escherichia coli	Ampicillin	52	54
One Health Trust	Escherichia coli	Ceftriaxone	42	71
One Health Trust	Escherichia coli	Ciprofloxacin	33	99
One Health Trust	Escherichia coli	Ertapenem	6	18
One Health Trust	Escherichia coli	Gentamicin	26	60
One Health Trust	Escherichia coli	Imipenem	5	63
One Health Trust	Escherichia coli	Levofloxacin	11	21
One Health Trust	Escherichia coli	Meropenem	7	35
One Health Trust	Escherichia coli	Norfloxacin	20	65
One Health Trust	Escherichia coli	Ofloxacin	22	65
One Health Trust	Escherichia coli	Cotrimoxazole	18	28
One Health Trust	Klebsiella spp	Amikacin	65	227
One Health Trust	Klebsiella spp	Cefixime	126	160
One Health Trust	Klebsiella spp	Cefotaxime	143	191
One Health Trust	Klebsiella spp	Ceftazidime	116	147
One Health Trust	Klebsiella spp	Ceftriaxone	70	94
One Health Trust	Klebsiella spp	Ciprofloxacin	40	133
One Health Trust	Klebsiella spp	Ertapenem	1	26
One Health Trust	Klebsiella spp	Gentamicin	51	95
One Health Trust	Klebsiella spp	Imipenem	20	117
One Health Trust	Klebsiella spp	Levofloxacin	8	30
One Health Trust	Klebsiella spp	Meropenem	11	65
One Health Trust	Klebsiella spp	Netilmicin	44	93
One Health Trust	Klebsiella spp	Norfloxacin	29	83
One Health Trust	Klebsiella spp	Ofloxacin	29	93
One Health Trust	Klebsiella spp	Tobramicin	23	38
One Health Trust	Salmonella spp	Cefixime	2	33
One Health Trust	Salmonella spp	Cefotaxime	0	36
One Health Trust	Salmonella spp	Ceftazidime	1	13
One Health Trust	Salmonella spp	Ceftriaxone	2	14
One Health Trust	Salmonella spp	Ciprofloxacin	1	23
One Health Trust	Salmonella spp	Ertapenem	0	3
One Health Trust	Salmonella spp	Imipenem	1	17
One Health Trust	Salmonella spp	Levofloxacin	0	9
One Health Trust	Salmonella spp	Meropenem	0	9
One Health Trust	Salmonella spp	Norfloxacin	2	11
One Health Trust	Salmonella spp	Ofloxacin	1	14
One Health Trust	Staphylococcus aureus	Azithromycin	85	163
One Health Trust	Staphylococcus aureus	Cefoxitin	36	65
One Health Trust	Staphylococcus aureus	Ciprofloxacin	47	158
One Health Trust	Staphylococcus aureus	Erythromycin	133	256
One Health Trust	Staphylococcus aureus	Levofloxacin	9	26
One Health Trust	Staphylococcus aureus	Norfloxacin	38	85
One Health Trust	Staphylococcus aureus	Ofloxacin	46	119
One Health Trust	Staphylococcus aureus	Cotrimoxazole	41	63
One Health Trust	Acinetobacter spp	Amikacin	9	47
One Health Trust	Acinetobacter spp	Cefepime	18	22
One Health Trust	Acinetobacter spp	Cefixime	29	31
One Health Trust	Acinetobacter spp	Cefotaxime	25	30
One Health Trust	Acinetobacter spp	Ceftazidime	25	31
One Health Trust	Acinetobacter spp	Ceftriaxone	31	36
One Health Trust	Acinetobacter spp	Ciprofloxacin	3	41
One Health Trust	Acinetobacter spp	Ertapenem	0	1
One Health Trust	Acinetobacter spp	Gentamicin	5	14
One Health Trust	Acinetobacter spp	Imipenem	3	20
One Health Trust	Acinetobacter spp	Levofloxacin	0	4
One Health Trust	Acinetobacter spp	Meropenem	4	5
One Health Trust	Acinetobacter spp	Netilmicin	11	35
One Health Trust	Acinetobacter spp	Norfloxacin	6	26
One Health Trust	Acinetobacter spp	Ofloxacin	4	21
One Health Trust	Acinetobacter spp	Piperacillin + tazobacatam	14	25
One Health Trust	Acinetobacter spp	Tobramicin	2	9
One Health Trust	Streptococcus spp	Amoxicillin	1	2
One Health Trust	Streptococcus spp	Amoxicillin + clavulanic acid	0	3
One Health Trust	Streptococcus spp	Ampicillin	1	2
One Health Trust	Streptococcus spp	Cefotaxime	0	2
One Health Trust	Streptococcus spp	Ceftazidime	0	2
One Health Trust	Streptococcus spp	Ciprofloxacin	2	4
One Health Trust	Streptococcus spp	Erythromycin	3	4
One Health Trust	Streptococcus spp	Levofloxacin	1	1
One Health Trust	Streptococcus spp	Norfloxacin	1	1
One Health Trust	Streptococcus spp	Ofloxacin	0	1
One Health Trust	Streptococcus spp	Penicillin	0	1
One Health Trust	Streptococcus spp	Cotrimoxazole	0	1
One Health Trust	Staphylococcus aureus	SARM	36	65
One Health Trust	Escherichia coli	Third generation resistant	113	185
One Health Trust	Klebsiella spp	Third generation resistant	241	299
One Health Trust	Enterobacterales	Third generation resistant	469	693
One Health Trust	Enterobacterales	Carbapenem resistant	66	350
One Health Trust	Acinetobacter spp	Carbapenem resistant	7	60
One Health Trust	NFGNB	Carbapenem resistant	9	73
One Health Trust	Salmonella spp	Fluoroquinolone resistant	4	30
Zefack et al	Escherichia coli	Amoxicillin	2	7
Zefack et al	Escherichia coli	Amoxicillin + clavulanic acid	3	7
Zefack et al	Escherichia coli	Cefoxitin	2	7
Zefack et al	Escherichia coli	Gentamicin	3	7
Zefack et al	Escherichia coli	Cefepime	5	7
Zefack et al	Escherichia coli	Aztreonam	3	7
Zefack et al	Escherichia coli	Levofloxacin	4	7
Zefack et al	Escherichia coli	Imipenem	3	7
Zefack et al	Escherichia coli	Cotrimoxazole	2	7
Zefack et al	Escherichia coli	Ciprofloxacin	1	7
Zefack et al	Klebsiella spp	Gentamicin	2	8
Zefack et al	Klebsiella spp	Cefepime	6	8
Zefack et al	Klebsiella spp	Aztreonam	3	8
Zefack et al	Klebsiella spp	Levofloxacin	2	8
Zefack et al	Klebsiella spp	Imipenem	4	8
Zefack et al	Klebsiella spp	Cotrimoxazole	4	8
Zefack et al	Klebsiella spp	Ciprofloxacin	1	8
Zefack et al	Klebsiella spp	Cefoxitin	2	8
Zefack et al	Coagulase negative Staphylococci	Pristinamycin	13	42
Zefack et al	Coagulase negative Staphylococci	Minocyclin	20	42
Zefack et al	Coagulase negative Staphylococci	Lincomycin	21	42
Zefack et al	Coagulase negative Staphylococci	Gentamicin	29	42
Zefack et al	Coagulase negative Staphylococci	Penicillin	42	42
Zefack et al	Coagulase negative Staphylococci	Erythromycin	26	42
Zefack et al	Coagulase negative Staphylococci	Cotrimoxazole	15	42
Zefack et al	Coagulase negative Staphylococci	Tetracyclin	21	42
Zefack et al	Coagulase negative Staphylococci	Cefoxitin	16	42
Zefack et al	Staphylococcus aureus	Pristinamycin	1	1
Zefack et al	Staphylococcus aureus	Minocyclin	1	1
Zefack et al	Staphylococcus aureus	Lincomycin	1	1
Zefack et al	Staphylococcus aureus	Gentamicin	1	1
Zefack et al	Staphylococcus aureus	Chloramphenicol	1	1
Zefack et al	Staphylococcus aureus	Cotrimoxazole	1	1
Zefack et al	Staphylococcus aureus	Tetracyclin	1	1
Zefack et al	Staphylococcus aureus	Erythromycin	1	1
Zefack et al	Staphylococcus aureus	Ciprofloxacin	0	1
Zefack et al	Staphylococcus aureus	Cefepime	0	1
Zefack et al	Staphylococcus aureus	Cefoxitin	0	1
Zefack et al	Streptococcus spp	Pristinamycin	1	2
Zefack et al	Streptococcus spp	Gentamicin	0	2
Zefack et al	Streptococcus spp	Penicillin	0	2
Zefack et al	Streptococcus spp	Erythromycin	1	2
Zefack et al	Streptococcus spp	Chloramphenicol	1	2
Zefack et al	Streptococcus spp	Levofloxacin	1	2
Zefack et al	Streptococcus spp	Cotrimoxazole	1	2
Zefack et al	Streptococcus spp	Tetracyclin	1	2
Zefack et al	Enterobacterales	Carbapenem resistant	8	16
Zefack et al	Acinetobacter spp	Carbapenem resistant	3	4
Zefack et al	NFGNB	Carbapenem resistant	3	4
Nguetsop et al	Salmonella spp	Ampicillin	2	6
Nguetsop et al	Salmonella spp	Ticarcillin	2	6
Nguetsop et al	Salmonella spp	Cefotaxime	1	6
Nguetsop et al	Salmonella spp	Cefoxitin	0	6
Nguetsop et al	Salmonella spp	Amikacin	3	6
Nguetsop et al	Salmonella spp	Gentamicin	4	6
Nguetsop et al	Salmonella spp	Tobramicin	3	6
Nguetsop et al	Salmonella spp	Ciprofloxacin	3	6
Nguetsop et al	Salmonella spp	Ofloxacin	3	6
Nguetsop et al	Salmonella spp	Cotrimoxazole	2	6
Nguetsop et al	Salmonella spp	Imipenem	0	6
Nguetsop et al	Salmonella spp	Nitrofurantoin	0	6
Nguetsop et al	Salmonella spp	Ertapenem	0	6
Nguetsop et al	Salmonella spp	Piperacillin	0	6
Nguetsop et al	Salmonella spp	Fluoroquinolone resistant	3	6
Nguetsop et al	Enterobacterales	Third generation resistant	1	6
Nguetsop et al	Enterobacterales	Carbapenem resistant	0	6

[truncated: 1 more sheets: S11]
